# Supplementary material for: Development and Characterization of Pharmaceutical Systems Containing Rifampicin
Source: Pharmaceutics. 2023 Jan 5;15(1):198. doi: 10.3390/pharmaceutics15010198 (PMC9864009; doi:10.3390/pharmaceutics15010198)
Supplement: Supplementary file 1 [file pharmaceutics-15-00198-s001.zip]

Archive with 1 entries (1 files):
- pharmaceutics-2074915-supplementary.pdf
